# Supplementary material for: Participation of children and adolescents in healthcare, prevention and health research: A dot survey
Source: PLoS One. 2026 Mar 31;21(3):e0345911. doi: 10.1371/journal.pone.0345911 (PMC13037970; doi:10.1371/journal.pone.0345911)
Supplement: S1 Table — (XLSX) [file pone.0345911.s001.xlsx]

## Sheet: Tabelle1
		Participation in healthcare (areas)
			Decision for children up to and including 12 years of age										Decision for children aged 13 to under 18
	Healthcare (e.g., treatment & therapy)		Children and young people should not be involved.	Children and young people should be able to advise decision-makers.	In between	Children and young people should be able to participate in decision-making.	In between	Children and young people should be able to decide for themselves.	In total		Healthcare (e.g., treatment & therapy)		Children and young people should not be involved.	Children and young people should be able to advise decision-makers.	In between	Children and young people should be able to participate in decision-making.	In between	Children and young people should be able to decide for themselves.	In total
		Children < 6 years	3	0	0	1	0	0	4			Children < 6 years	0	0	0	1	0	3	4
		Children 7-12 years	1	3	3	11	1	0	19			Children 7-12 years	0	2	1	12	2	2	19
		Children 13-17 years	0	3	0	4	0	0	7			Children 13-17 years	0	0	0	7	0	0	7
		Adults 18 years and over	2	17	5	31	0	2	57			Adults 18 years and over	1	1	2	42	4	7	57
		In total	6	23	8	47	1	2	87			In total	1	3	3	62	6	12	87
	Prevention		Children and young people should not be involved.	Children and young people should be able to advise decision-makers.	In between	Children and young people should be able to participate in decision-making.	In between	Children and young people should be able to decide for themselves.	Gesamt		Prevention		Children and young people should not be involved.	Children and young people should be able to advise decision-makers.	In between	Children and young people should be able to participate in decision-making.	In between	Children and young people should be able to decide for themselves.	In total
		Children < 6 years	2	1	0	1	0	0	4			Children < 6 years	0	0	0	2	0	2	4
		Children 7-12 years	3	8	1	7	0	0	19			Children 7-12 years	0	3	0	11	1	4	19
		Children 13-17 years	1	4	0	2	0	0	7			Children 13-17 years	0	1	0	4	0	2	7
		Adults 18 years and over	11	29	4	13	0	1	58			Adults 18 years and over	4	11	2	27	5	6	55
		In total	17	42	5	23	0	1	88			In total	4	15	2	44	6	14	85
	Research		Children and young people should not be involved.	Children and young people should be able to advise decision-makers.	In between	Children and young people should be able to participate in decision-making.	In between	Children and young people should be able to decide for themselves.	In total		Research		Children and young people should not be involved.	Children and young people should be able to advise decision-makers.	In between	Children and young people should be able to participate in decision-making.	In between	Children and young people should be able to decide for themselves.	In total
		Children < 6 years	1	0	0	1	0	2	4			Children < 6 years	0	2	0	0	0	2	4
		Children 7-12 years	1	5	1	10	1	1	19			Children 7-12 years	0	1	0	9	0	9	19
		Children 13-17 years	0	1	0	4	0	2	7			Children 13-17 years	0	0	0	3	0	4	7
		Adults 18 years and over	4	11	1	24	1	16	57			Adults 18 years and over	1	4	1	22	2	27	57
		In total	6	17	2	39	2	21	87			In total	1	7	1	34	2	42	87
		Participants	frequency	%		< 18
		Children < 6 years	4	4.5977	30	34.4828
		Children 7-12 years	19	21.8391
		Children 13-17 years	7	8.04598
		Adults 18 years and over	57	65.5172
		In total	87	100
